# Supplementary material for: The comprehensive researcher development framework (CRDF): Core learning outcomes for research training
Source: PLoS One. 2025 Sep 15;20(9):e0332587. doi: 10.1371/journal.pone.0332587 (PMC12435680; doi:10.1371/journal.pone.0332587)
Supplement: S7 Appendix — (XLSX) [file pone.0332587.s008.xlsx]

## Sheet: Framework TOC
Framework Number	Framework Name (link will take you to framework map)	Stage	Discipline
2	Competency-based assessment for the training of PhD students and early-career scientists.[23]	Graduate; Postdoc	Physical Sciences; Life Sciences
3	Researcher Skill Development Framework (US English Edition) [24]	Undergraduate	Physical Sciences, Life Sciences; Social Sciences; Arts/Humanities
4	National Postdoctoral Association Core Competencies [5]	Postdoc	Physical Sciences; Life Sciences; Social Sciences; Arts/Humanities
5	The Basic Competencies of Biological Experimentation: Concept-Skill Statements. [25]	Undergraduate	Life Sciences
6	Development and National Validation of a Tool for Interpreting the Vision and Change Core Competencies [26]	Undergraduate	Life Sciences
7	Qualitative Investigation to Identify the Knowledge and Skills That U.S.-Trained Doctoral Chemists Require in Typical Chemistry Positions [27]	Graduate, Postdoc	Physical Sciences
8	Assessment in Undergraduate Research: The EvaluateUR Method [28]	Undergraduate	Physical Sciences; Life Sciences; Social Sciences; Arts/Humanities
9	Entering Research Learning Assessment (ERLA): Validity Evidence for an Instrument to Measure Undergraduate and Graduate Research Trainee Development.[15]	Undergraduate; Graduate	Physical Sciences; Life Sciences
10	Towards a framework for research career development: An evaluation of the UK’s Vitae Researcher Development Framework. [29]	Graduate; Postdoc	Physical Sciences; Life Sciences; Social Sciences; Arts/Humanities
11	A competency framework for Ph.D. programs in health information management. [30]	Graduate	Health Professions
12	Research competencies for undergraduate rehabilitation students : a scoping review [31]	Undergraduate	Health Professions
13	Competency-based postdoctoral research training for clinical psychologists: An example and implications. [32]	Postdoc	Health Professions
14	Commonly known, commonly not known, totally unknown: a framework for students becoming researchers [33]	Undergraduate	Life Sciences
15	Development of the Scientific Research Competency Scale for nurses [34]	Undergraduate; Graduate	Health Professions
16	Social-Scientific Research Competency. [35]	Undergraduate	Social Sciences
17	Evaluating the development of chemistry undergraduate researchers’ scientific thinking skills using performance-data: first findings from the performance assessment of undergraduate research (PURE) instrument. [36]	Undergraduate	Physical Sciences
18	Assessment of Undergraduate Research Learning Outcomes: Poster Presentations as Artifacts. [37]	Undergraduate	Cross-Disciplinary
19	Objectivity of the subjective quality: Convergence on competencies expected of doctoral graduates [38]	Graduate	Social Sciences
20	Experiences of using the researching professional development framework [39]	Graduate; Postdoc	Social Sciences
21	Developing a Competency Framework for Population Health Graduate Students Through Student and Faculty Collaboration. [40]	Graduate	Health Professions
22	Professional learning and development framework for postdoctoral scholars [41]	Postdoc	Cross-Disciplinary
23	Development and psychometric testing of the Research Competency Scale for Nursing Students: An instrument design study [42]	Undergraduate	Health Professions
24	Bioinformatics core competencies for undergraduate life sciences education. [43]	Undergraduate	Life Sciences
25	A systematic review of doctoral graduate attributes: Domains and definitions [44]	Graduate	Cross-Disciplinary
26	A structured professional development curriculum for postdoctoral fellows leads to recognized knowledge growth [45]	Postdoc	Health Professions
27	Guidelines for competency development and measurement in rehabilitation psychology postdoctoral training [46]	Postdoc	Health Professions
28	re You Doing It Backward? Improving Information Literacy Instruction Using the AALL Principles and Standards for Legal Research Competency, Taxonomies, and Backward Design. [47]	Graduate	Law
29	Evaluating research-oriented teaching: a new instrument to assess university students’ research competences. [48]	Undergraduate; Graduate	Cross-Disciplinary
30	Research skills for university students’ thesis in E-learning: Scale development and validation in Peru [49]	Undergraduate	Cross-Disciplinary
31	Evaluating Undergraduate Research Experiences—Development of a Self-Report Tool. [50]	Undergraduate	Physical Sciences; Life Sciences
32	Evaluating a Summer Undergraduate Research Program: Measuring Student Outcomes and Program Impact. [51]	Undergraduate	Cross-Disciplinary
33	Threshold concepts in research education and evidence of threshold crossing [52]	Graduate	Cross-Disciplinary
34	Faculty Mentors’, Graduate Students’, and Performance-Based Assessments of Students’ Research Skill Development [53]	Graduate	Physical Sciences, Life Sciences
35	Postdocs’ lab engagement predicts trajectories of PhD students’ skill development.[54]	Graduate	Life Sciences
36	Development of the Research Competencies Scale [55]	Graduate	Social Sciences
37	Competency-Based Postdoctoral Education [56]	Postdoc	Health Professions
38	An Exploratory Investigation of the Research Self-Efficacy, Interest in Research, and Research Knowledge of Ph.D. in Education Students [57]	Graduate	Social Sciences
39	Inquiry Experiences to the NACE Career Readiness Competencies [58]	Undergraduate	Cross-Disciplinary
40	Development and implementation of a competency-based module for teaching research methodology to medical undergraduates [59]	Undergraduate	Health Professions
41	Development of a structured undergraduate research experience: Framework and implications. [60]	Undergraduate	Life Sciences
42	Criteria for academic bachelor’s and master’s curricula. [61]	Undergraduate; Graduate	Physical Sciences
43	Doctoral conceptual thresholds in cellular and molecular biology. [62]	Graduate	Life Sciences
44	Toward a conceptual framework for measuring the effectiveness of course-based undergraduate research experiences in undergraduate biology. [63]	Undergraduate	Life Sciences
45	Building sustainability research competencies through scaffolded pathways for undergraduate research experience.[64]	Undergraduate	Physical Sciences; Social Sciences
46	Developing Research Competence to Support Evidence-Based Practice.[65]	Undergraduate; Graduate	Health Professions
47	Evaluator Competencies: What’s Taught Versus What’s Sought.[66]	Undergraduate; Graduate	Social Sciences
48	Evaluating Mastery of Biostatistics for Medical Researchers: Need for a New Assessment Tool [67]	Graduate	Life Sciences
49	Application of the competency model to clinical health psychology [68]	Graduate	Health Professions
50	Competency-Based Veterinary Education and Assessment of the Professional Competencies [69]	Graduate	Health Professions
51	Climbing the stairway to competency: Trainee perspectives on competency development. [70]	Graduate	Health Professions
52	MIA Board white paper: definition of biomedical informatics and specification of core competencies for graduate education in the discipline [71]	Graduate	Life Sciences
53	Building Interdisciplinary Research Models: A Didactic Course to Prepare Interdisciplinary Scholars and Faculty [72]	Graduate	Cross-Disciplinary
54	Applying the Cube Model to Pediatric Psychology: Development of Research Competency Skills at the Doctoral Level [73]	Graduate	Life Sciences; Health Professions
55	Information Literacy Competency Standards for Higher Education. [74]	Undergraduate	Cross-Disciplinary
56	Developing a Scoring Rubric for Resident Research Presentations: A Pilot Study [75]	Postdoc	Health Professions
57	Core Competencies for Research Training in the Clinical Pharmaceutical Sciences [76]	Graduate	Health Professions

## Sheet: Framework2
Framework: Competency-based assessment for the training of PhD students and early-career scientists.[23]
Framework	Element Number	Element	Mapped LOs from cRDF
2	02.01	Broad Conceptual Knowledge of a Scientific Discipline	N/A - Heading
2	02.01.01	Knowledge base for multiple disciplines aquired from classes, seminars, journal clubs, etc.	know the ways that content knowledge from other disciplines is related to content knowledge in their discipline. (1.06)
2	02.01.02	Broad scientific approaches	select appropriate methods to investigate research questions(2.13)
2	02.02	Deep Knowledge of a Specific Field	N/A - Heading
2	02.02.01	Historical Context of a Specific Area	know the history of knowledge generation in their discipline (1.02)
2	02.02.02	Current Content Expertise in the Specific Area	know the fundamental content in their discipline (e.g., frameworks, theories)(1.01)
2	02.02.03	Tools and Approaches for a Specific Area	select appropriate methods to investigate research questions(2.13)
2	02.03	Critical Thinking Skills	N/A - Heading
2	02.03.01	Recognize Important Questions	use logical and critical thinking in evaluating research (2.03)
2	02.03.02	Design a Single Experiment (answer questions, controls, etc.)	select appropriate methods to investigate research questions (2.13)
2	02.03.03	Interpret Data	interpret or synthesize research findings (2.21)
2	02.03.04	Design a Research Program	identify and clarify a long-term strategic vision for a program of research (8.01)
2	02.04	Experimental Skills	N/A - Heading
2	02.04.01	Identify Appropriate Experimental Protocols	select appropriate methods to investigate research questions(2.13)
2	02.04.02	Design and Execute Experimental Protocols	select appropriate methods to investigate research questions (2.13); have up-to-date technical skills to conduct research in the discipline (2.15)
2	02.04.03	Identify and Troubleshoot Technical Issues	use troubleshooting skills to address theoretical or technical problems in research (2.17)
2	02.04.04	Lab Safety and Regulatory Issues	follow research safety regulations (3.01)
2	02.04.05	Research Records and Data Storage	follow standard protocols to collect and store research data (2.14)
2	02.04.06	Recognition of Data Ownership	follow disciplinary data ownership and stewardship practices (3.02)
2	02.05	Computational Skills	N/A - Heading
2	02.05.01	Basic Statistical Analysis	apply the appropriate analytic and statistical methods to analyze data (2.18)
2	02.05.02	Bioinformatics Literacy	know the fundamental content in their discipline (e.g., frameworks, theories)(1.01)
2	02.06	Collaboration and Team Science	N/A - Heading
2	02.06.01	Openness to Collaboration	work effectively with others on collaborative and/or interdisciplinary teams (5.05)
2	02.06.02	Self-Awareness	accurately self-assess their research strengths and weaknesses (6.04)
2	02.06.03	Disciplinary Awareness	know the fundamental content in their discipline (e.g., frameworks, theories)(1.01)
2	02.06.04	Integration	interpret or synthesize research findings(2.21)
2	02.06.05	Team Skills	work effectively with others on collaborative and/or interdisciplinary teams (5.05)
2	02.07	Responsible Conduct of Research and Research Ethics	N/A - Heading
2	02.07.01	Knowledge About Responsible Conduct of Research (RCR)	follow disciplinary data ownership and stewardship practices (3.02)
2	02.07.02	Ethical Decision Making (EDM) in RCR (outcome to process)	recognize and minimize legal issues, ethical issues, and potential conflicts of interest in research (3.07)
2	02.07.03	Moral Courage	recognize and minimize legal issues, ethical issues, and potential conflicts of interest in research (3.07); recognize instances of research misconduct and take steps to address them (3.08)
2	02.07.04	Integrity	recognize and minimize legal issues, ethical issues, and potential conflicts of interest in research (3.07)
2	02.08	Communication Skills	N/A - Heading
2	02.08.01	Informal Oral Presentation Skills	use disciplinary conventions to communicate research (e.g., ideas, results, implications) orally (e.g., conference presentations, invited talks, research team meetings) (4.02)
2	02.08.02	Formal Oral Presentation Skills	use disciplinary conventions to communicate research (e.g., ideas, results, implications) orally (e.g., conference presentations, invited talks, research team meetings) (4.02)
2	02.08.03	Written Communication - Scientific Manuscript	use disciplinary conventions to communicate research (e.g., ideas, results, implications) in writing (e.g., research articles, grant proposals, policy briefs) (4.03)
2	02.08.04	Written Communication - Grant Proposals	use disciplinary conventions to communicate research (e.g., ideas, results, implications) in writing (e.g., research articles, grant proposals, policy briefs) (4.03)
2	02.08.05	Written Communication - Meeting Poster	use disciplinary conventions to communicate research (e.g., ideas, results, implications) in writing (e.g., research articles, grant proposals, policy briefs) (4.03)
2	02.08.06	Communication With the Public	translate research (e.g., ideas, results, implications) and engage with audiences outside of their research discipline (e.g., scholars in other disciplines, non-research, or general audiences) (4.05)
2	02.09	Leadership Skills	N/A - Heading
2	02.09.01	Vision	identify and clarify a long-term strategic vision for their research career (7.02)
2	02.09.02	Integrity	recognize and minimize legal issues, ethical issues, and potential conflicts of interest in research (3.07)
2	02.09.03	Group Dynamics and Interpersonal Skills	use appropriate and effective interpersonal communication practices with research colleagues (5.03)
2	02.09.04	Organization and Planning	have the administrative skills to manage research projects and/or heterogenous research teams (8.07)
2	02.09.05	Decision-Making	identify opportunities and make decisions about the research to be done(8.02)
2	02.09.06	Problem-Solving	use troubleshooting skills to address theoretical or technical problems in research (2.17)
2	02.09.07	Managing Conflicts	manage difficult conversations and conflicts with research colleagues (5.04)
2	02.10	Survival Skills	N/A - Heading
2	02.10.01	Motivation	Omit
2	02.10.02	Perseverance	perservere when problems or challenges arise in research (e.g., unexpected, ambiguous or uncertain results, failed projects) (6.02)
2	02.10.03	Adaptability	perservere when problems or challenges arise in research (e.g., unexpected, ambiguous or uncertain results, failed projects) (6.02)
2	02.10.04	Professional Development	translate and apply their research skills and knowledge across career pathways (7.03)
2	02.10.05	Networking	are able to network with other research professionals. (5.1)

## Sheet: Framework3
Framework: Researcher Skill Development Framework (US English Edition) [24]
Framework	Element Number	Element	Mapped LOs from cRDF
3	03.01	Embark & Clarify: Respond to or initiate research and clarify or determine what knowledge is required, heeding ethical, cultural, social and team (ECST) considerations.	identify gaps in existing knowledge or research results to investigate (2.07); formulate hypotheses and research questions that can be systematically tested or investigated (2.12); consider the role of social and cultural factors in research (3.09); work effectively with others on collaborative and/or interdisciplinary teams (5.05)
3	03.02	Find & Generate: Find and generate needed information/data using appropriate methodology	have up-to-date technical skills to conduct research in the discipline (2.15)
3	03.3a	Evaluate: Determine and critique the degree of credibility of selected sources, information, and of data generated.	use logical and critical thinking in evaluating research (2.03)
3	03.3b	Reflect: Metacognitively reflect on processes used.	use logical and critical thinking in evaluating research (2.03)
3	03.4a	Organize: Organize information and data to reveal patterns and themes	apply the appropriate analytic and statistical methods to analyze data (2.18)
3	03.4b	Manage: manage teams and research processes.	have the administrative skills to manage research projects and/or heterogenous research teams (8.07)
3	03.5a	Analyze:Analyze information/data critically and	interpret the results of data analyses (e.g., coding, mathematical and statistical calculations) (2.2)
3	03.5b	Synthesize: synthesize new knowledge to produce coherent individual/team understandings.	interpret or synthesize research findings(2.21)
3	03.6a	Communicate: Discuss, listen, write, present, and perform the processes, understandings and applications of the research	have up-to-date technical skills to conduct research in the discipline (2.15); use disciplinary conventions to communicate research (e.g., ideas, results, implications) orally (e.g., conference presentations, invited talks, research team meetings) (4.02); use disciplinary conventions to communicate research (e.g., ideas, results, implications) in writing (e.g., research articles, grant proposals,…
3	03.6b	Communicate:respond to feedback, accounting for ethical, cultural, social, and team (ECST) issues.	accept, interpret,and modify their research based on constructive criticism and feedback from colleagues (5.09)

## Sheet: Framework4
Framework: National Postdoctoral Association Core Competencies [5]
Framework	Element Number	Element	Mapped LOs from cRDF
4	04.01	Disciplinary-Specific Knowledge	N/A - Heading
4	04.01.01	Analytical Approach to Defining Scientific Questions	formulate hypotheses and research questions that can be systematically tested or investigated (2.12)
4	04.01.02	Design of Scientifically Testable Hypotheses	formulate hypotheses and research questions that can be systematically tested or investigated (2.12)
4	04.01.03	Broad Based and Cross-Disciplinary Knowledge Acquisition	know the fundamental content in their discipline (e.g., frameworks, theories, and models).(1.01); know the ways that content knowledge from other disciplines is related to content knowledge in their discipline (1.06)
4	04.01.04	Interpretation and Analysis of Data	interpret the results of data analyses (e.g., coding, mathematical and statistical calculations) (2.2)
4	04.02	Research Skill Development	N/A - Heading
4	04.02.01	Research Techniques and Laboratory Safety	have up-to-date technical skills to conduct research in the discipline (2.15); follow research safety regulations (3.01)
4	04.02.02	Experimental Design	select appropriate methods to investigate research questions(2.13)
4	04.02.03	Data Analysis and Interpretation	interpret the results of data analyses (e.g., coding, mathematical, and statistical calculations) (2.20)
4	04.02.04	Statistical Analysis	apply the appropriate analytic and statistical methods to analyze data (2.18)
4	04.02.05	Effective Search Strategies and Critical Evaluation of the Literature	use literature search strategies that identify relevant prior research (2.02); use logical and critical thinking in evaluating research (2.03)
4	04.02.06	Principles of Peer Review Process	provide critical and constructive feedback on research to colleagues (5.08)
4	04.03	Communication Skills	N/A - Heading
4	04.03.01	Writing - Scientific Publications	use disciplinary conventions to communicate research (e.g., ideas, results, implications) in writing (e.g., research articles, grant proposals, policy briefs) (4.03)
4	04.03.02	Writing - Grants/Applications (Government, Corporations, Foundations)	use disciplinary conventions to communicate research (e.g., ideas, results, implications) in writing (e.g., research articles, grant proposals, policy briefs) (4.03)
4	04.03.03	Writing - Career (CV and Resume, Cover Letters, Research and Teaching Statements or Portfolios, Letters of Recommendation or Collaboration)	use disciplinary conventions to communicate research (e.g., ideas, results, implications) in writing (e.g., research articles, grant proposals, policy briefs) (4.03); are prepared to pursue research career pathways (7.04)
4	04.03.04	Speaking - Research Presenations (Poster Sessions, Conferences/Seminars, PowerPoint Presentations)	use disciplinary conventions to communicate research (e.g., ideas, results, implications) orally (e.g., conference presentations, invited talks, research team meetings) (4.02)
4	04.03.05	Speaking - The Job Interview (Job Talks)	use disciplinary conventions to communicate research (e.g., ideas, results, implications) orally (e.g., conference presentations, invited talks, research team meetings)(4.02); are prepared to pursue research career pathways (7.04)
4	04.03.06	Teaching - Teaching Methods	Omit
4	04.03.07	Teaching - Learning Styles	Omit
4	04.03.08	Interpersonal Communication Skills - Style, Tone and Non-Verbal Cues	use appropriate and effective interpersonal communication practices with research colleagues (5.03)
4	04.03.09	Interpersonal Communication Skills - Negotiation	use appropriate and effective interpersonal communication practices with research colleagues (5.03)
4	04.03.10	Interpersonal Communication Skills - Performance Reviews/Feedback	have the administrative skills to manage research projects and/or heterogenous research teams (8.07)
4	04.03.11	Interpersonal Communication Skills - Difficult Conversations/Minimizing Conflict	manage difficult conversations and conflicts with research colleagues (5.04)
4	04.03.12	Special Situations - Networking	are able to network with other research professionals. (5.1)
4	04.03.13	Special Situations - Conflict Resolution	manage difficult conversations and conflicts with research colleagues (5.04)
4	04.03.14	Special Situations - Managing the News Media	translate research (e.g., ideas, results, implications) and engage with audiences outside of their research discipline (e.g., scholars in other disciplines, non-research, or general audiences) (4.05)
4	04.04	Workplace Professionalism: Developing social skills and an inclusive environment as a member of a research team or among different teams through effectie and respectful interactions with diverse students, employees, peers, and supervisors	Omit
4	04.04.01	Assess and uphold workplace etiquette, performance standards, and project goals with members of a team or in other immediate work environments	understand and conduct themselves in accordance with the cultural and social norms of professionals in the discipline (5.01)
4	04.04.02	Respect, evaluate, and enhance the intellectual contribution of others by encouraging, nourishing attitudes and relationships	work effectrively with others on collaborative and/or interdisciplinary teams (5.05); have the administrative skills to manage research projects and/or heterogenous research teams (8.07)
4	04.04.03	Allow others the right to self-expression and opinion to deeply understand and respect the complext identities of others, their histories, and their cultures	express respect for others' differences (5.02)
4	04.04.04	Preserve and promote mentoring relationships within the workplace	mentor other developing researchers using best practices in mentoring (8.03)
4	04.04.05	Develop confidence in expressing one's attitudes, observations, or opinions using positive or reinforcing language	develop confidence in their capability to successfully conduct research (6.08)
4	04.05	Institutional Professionalism: Connecting as an employee or representative of an institution by developing advocacy skills with and seeking assistance from compliance officers, senior management, or administration (at an institution, across institutions, or with funding stakeholders)	Omit
4	04.05.01	Compliance with rules and regulations	follow research safety regulations (3.01); follow disciplinary data ownership and stewardship practices (3.02)
4	04.05.02	Respect, adjust, and comply with unit-specific and institutional norms and expectations of appearance, conduct, and values	understand and conduct themselves in accordance with the cultural and social norms of professionals in the discipline (5.01)
4	04.05.03	Collaborate with senior management and administration through participation on institutional committees or other internal leadership opportunitites	promote and advocate for research through communications to various audiences (e.g., institutions, disciplines, public stakeholders) (4.06)
4	04.06	Collegial Professionalism: Engaging colleagues, collaborators, and experts as a citizen to scholarship to maintain the intellectual integrity of the discipline and the profession	Omit
4	04.06.01	Identify, establish, and maintain effective and trustworthy partnerships with mentors and collaborators	use appropriate and effective interpersonal communication practices with research colleagues (5.03)
4	04.06.01.01	Informal communication (networking and follow-through)	are able to network with other research professionals. (5.1)
4	04.06.01.02	Respecting others' time and needs in completing goals	understand and conduct themselves in accordance with the cultural and social norms of professionals in the discipline (5.01)
4	04.06.01.03	Data confidentiality and ownership	follow disciplinary data ownership and stewardship practices (3.02)
4	04.06.01.04	Developing rules, expectations, and evaluations for collaborators	work effectively with others on collaborative and/or interdisciplinary teams (5.05)
4	04.06.01.05	Peer-review of manuscripts, grant proposals, and competitive awards	provide critical and constructive feedback on research to colleagues (5.08)
4	04.06.02	Advance and promote the discipline by participating in public and professional service activities, such as professional societies, editorial and advisory boards, peer review panels, and institutional committees	promote and advocate for research through communications to various audiences (e.g., institutions, disciplines, public stakeholders) (4.06)
4	04.06.03	Advance and promote the discipline by participating in partnerships with government agencies, foundations, and/or non-profit organizations, such as funding agency grant panels or other advocacy/advisory boards to contribute to the advancement and promotion of the discipline	promote and advocate for research through communications to various audiences (e.g., institutions, disciplines, public stakeholders) (4.06)
4	04.06.04	Identify and manage apparent and actual conflicts of interest, ethical violations, and violoations of expected professional behavior	recognize and minimize legal issues, ethical issues, and potential conflicts of interest in research (3.07); recognize instances of research misconduct and take steps to address them (3.08)
4	04.07	Universal Professionalism: Bearing responsibilty for the universal perception of the profession and his/her contribution towards social justice or improvement as a representative of the community	Omit
4	04.07.01	Engage and serve the general public (schools, government officials, other professions, media) to promote the profession	promote and advocate for research through communications to various audiences (e.g., institutions, disciplines, public stakeholders) (4.06)
4	04.07.02	Identify societal needs and communicate the impact of the profession to address those needs to the public's benefit	consider the implications of research to individuals and society (3.10); promote and advocate for research through communications to various audiences (e.g., institutions, disciplines, public stakeholders) (4.06)
4	04.08	Leadership and Management	N/A - Heading
4	04.08.01	Research Staff Management - Writing job description	have the administrative skills to manage research projects and/or heterogenous research teams (8.07)
4	04.08.02	Research Staff Management - Recruitment	have the administrative skills to manage research projects and/or heterogenous research teams (8.07)
4	04.08.03	Research Staff Management - Hiring/Terminating	have the administrative skills to manage research projects and/or heterogenous research teams (8.07)
4	04.08.04	Research Staff Management - Mentoring/Retention	mentor other developing researchers using best practices in mentoring (8.03)
4	04.08.05	Research Staff Management - Performance reviews/feedback	have the administrative skills to manage research projects and/or heterogenous research teams (8.07)
4	04.08.06	Research Staff Management - Working with individuals of diverse gender, ethnic, cultural, and religious backgrounds	express respect for others' differences (5.02)
4	04.08.07	Research Staff Management - Conflict management/difficult conversations	manage difficult conversations and conflicts with research colleagues (5.04)
4	04.08.08	Project Management - Establishing priorities	identify and clarify a long-term strategic vision for a program of research (8.01); have the administrative skills to manage research projects and/or heterogenous research teams (8.07)
4	04.08.09	Project Management - Time management	manage time to meet individual project milestones (6.07)
4	04.08.10	Project Management Collaborations (intra/interlab)	work effectively with others on collaborative and/or interdisciplinary teams (5.05)
4	04.08.11	Project Management - Planning - Development of overall plan	have the administrative skills to manage research projects and/or heterogenous research teams (8.07)
4	04.08.12	Project Management - Planning - Strategic planning	have the administrative skills to manage research projects and/or heterogenous research teams (8.07)
4	04.08.13	Project Management - Developing/managing budgets	can estimate and secure the funds needed to conduct research (8.05); track research expenditures (8.06)
4	04.08.14	Project Management - Tracking material and equipment use	track research expenditures (8.06); have the administrative skills to manage research projects and/or heterogenous research teams (8.07)
4	04.08.15	General Management - Running a meeting	have the administrative skills to manage research projects and/or heterogenous research teams (8.07)
4	04.08.16	General Management - Delegating responsibilities	have the administrative skills to manage research projects and/or heterogenous research teams (8.07)
4	04.08.17	Leadership - Idenfitying and Clarifying Goals	set research goals (2.08); identify and clarify a long-term strategic vision for a program of research (8.01)
4	04.08.18	Leadership - Motivating/Inspiring Others - Understanding the long-term strategic vision and helping others to see where their work/roles fit in this picture	identify and clarify a long-term strategic vision for a program of research (8.01); mentor other developing researchers using best practices in mentoring (8.03)
4	04.08.19	Leadership - Motivating/Inspiring Others - Understanding how to use appropriate leadership styles in any given situation	have the administrative skills to manage research projects and/or heterogenous research teams (8.07)
4	04.08.20	Leadership - Serving as a Role Model	mentor other developing researchers using best practices in mentoring (8.03); have the administrative skills to manage research projects and/or heterogenous research teams (8.07)
4	04.09	Responsible Conduct of Research	N/A - Heading
4	04.09.01	Data Ownership and Sharing - Sharing of data with collaborators, including industry-specific concerns as appropriate	follow disciplinary data ownership and stewardship practices (3.02)
4	04.09.02	Data Ownership and Sharing - Ownership and access to data, particularly once a postdoctoral fellow's appointment ends	follow disciplinary data ownership and stewardship practices (3.02)
4	04.09.03	Data Ownership and Sharing - Legal ramifications of intellectual property, patents and copyright	follow disciplinary data ownership and stewardship practices (3.02)
4	04.09.04	Publication Practices and Responsible Authorship - Criteria for authorship	follow disciplinary norms and policies regarding credit for contributions to research (e.g., citing previous research, authorship order, acknowledging work) (3.06)
4	04.09.05	Publication Practices and Responsible Authorship - The elements of responsible publication	follow disciplinary norms and policies regarding credit for contributions to research (e.g., citing previous research, authorship order, acknowledging work) (3.06)
4	04.09.06	Research With Human Subjects - Ethical principles for conducting research with human subjects	follow guidelines for ethical treatment of research subjects (e.g., individuals, communities, animals, etc.) (3.04)
4	04.09.07	Research With Human Subjects - Informed consent and subject confidentiality	follow guidelines for ethical treatment of research subjects (e.g., individuals, communities, animals, etc.) (3.04)
4	04.09.08	Research With Human Subjects - Institutional Review Boards	follow guidelines for ethical treatment of research subjects (e.g., individuals, communities, animals, etc.) (3.04)
4	04.09.09	Research With Human Subjects - Reporting clinical trials	follow guidelines for ethical treatment of research subjects (e.g., individuals, communities, animals, etc.) (3.04)
4	04.09.10	Research Involving Animals - Ethical principles and federal policies for conducting research with animals	3.04 follow guidelines for ethical treatment of research subjects (e.g., individuals, communities, animals, etc.)
4	04.09.11	Research Involving Animals - Understanding the Three Rs: Replace, Reduce, and Refine animal use in research	follow guidelines for ethical treatment of research subjects (e.g., individuals, communities, animals, etc.) (3.04)
4	04.09.12	Research Involving Animals - Institutional Animal Care and Use Committee (IACUC)	follow guidelines for ethical treatment of research subjects (e.g., individuals, communities, animals, etc.) (3.04)
4	04.09.13	Identifying and Mitigating Research Misconduct - Definitions (federal, ORI/PHS, NASA, NEH, NSF, etc.)	recognize instances of research misconduct and take steps to address them (3.08)
4	04.09.14	Identifying and Mitigating Research Misconduct - Reporting procedures	recognize instances of research misconduct and take steps to address them (3.08)
4	04.09.15	Identifying and Mitigating Research Misconduct - The role and risks of being a whistleblower	recognize instances of research misconduct and take steps to address them (3.08)
4	04.09.16	Conflicts of Interest - Personal and intellectual	recognize and minimize legal issues, ethical issues, and potential conflicts of interest in research (3.07)
4	04.09.17	Conflicts of Interest - Conflicts of commitment	recognize and minimize legal issues, ethical issues, and potential conflicts of interest in research (3.07)
4	04.09.18	Conflicts of Interest - Financial conflicts	recognize and minimize legal issues, ethical issues, and potential conflicts of interest in research (3.07)
4	04.09.19	Conflicts of Interest - Profits and intellectual property rights	recognize and minimize legal issues, ethical issues, and potential conflicts of interest in research (3.07)
4	04.09.20	Conflicts of Interest - Confidentiality and bias in peer review	recognize and minimize legal issues, ethical issues, and potential conflicts of interest in research (3.07)
4	04.09.21	Conflicts of Interest - Conflicts and potential competition between mentor and trainee	recognize and minimize legal issues, ethical issues, and potential conflicts of interest in research (3.07)

## Sheet: Framework5
Framework:
Framework: The Basic Competencies of Biological Experimentation: Concept-Skill Statements. [25]
Framework	Element Number	Element	Mapped LOs from cRDF
5	05.01	The ability to identify gaps or limitations in current research knowledge through the review, filtering, and synthesis of relevant literature.	N/A - Heading
5	05.01.01	Find appropriate sources of relevant scientific information (primary, secondary, etc.)	use tools and databases to search the disciplinary literature (2.01)
5	05.01.02	Filter and evaluate the relevance of information from appropriate sources to the specific research focus	use logical and critical thinking in evaluating research (2.03)
5	05.01.03	Evaluate background information with critical scientific skepticism	use logical and critical thinking in evaluating research (2.03)
5	05.01.04	Synthesize and apply current knowledge to generate a contextual foundation for the research problem	ground hypotheses and research questions in established disciplinary knowledge, theories, frameworks, or observations (1.04)
5	05.01.05	Reflect on the skills and knowledge needed in the relevant field before proceeding to do research	know the processes by which new knowledge is generated and evaluated (1.03)
5	05.01.06	Recognize a gap in current scientific knowledge that can be addressed with experimentation	identify gaps in existing knowledge or research results to investigate (2.07)
5	05.01.07	Reflect on limits of background knowledge related to the gap (in knowledge)	identify gaps in existing knowledge or research results to investigate (2.07)
5	05.01.08	Identify a problem that is timely, relevant, and interesting, and, if addressed, could build on our foundational knowledge of science.	identify gaps in existing knowledge or research results to investigate (2.07)
5	05.02	The ability to generate a research question and formulate hypotheses.	N/A - Heading
5	05.02.01	Apply systematic observations to discern variable properties of components of biological systems	have up-to-date technical skills to conduct research in the discipline (2.15)
5	05.02.02	Compare observations to existing knowledge, models, or theories	interpret or synthesize research findings (2.21)
5	05.02.03	Develop novel, relevant, and testable research questions based on patterns or properties of components observed in biological sytems or described in primary literature	ground hypotheses and research questions in established disciplinary knowledge, theories, frameworks, or observations (1.04); formulate hypotheses and research questions that can be systematically tested or investigated (2.12)
5	05.02.04	Evaluate ethical, theoretical, practical, and cost constraints associated with a research question	know assumptions and limitations in study designs (e.g., reporting uncertainty/error) (2.11)
5	05.02.05	Develop a model (i.e. an abstraction or simplification: an equation, computer simulation, conceptual drawing, or other explanatory representation that show key elements and their relationships) to approximate or represent the behavior of a natural phenomenon	refine existing and/or contribute new disciplinary theories, frameworks, and models based on research findings (2.24)
5	05.02.06	Articulate the assumptions and limitation of a model	refine existing and/or contribute new disciplinary theories, frameworks, and models based on research findings (2.24)
5	05.02.07	Evaluate a model to identify ways to improve it	refine existing and/or contribute new disciplinary theories, frameworks, and models based on research findings (2.24)
5	05.02.08	Use a model (i.e. an abstraction or simplification: an equation, computer simulation, conceptual drawing, or other explanatory representation that show key elements and their relationships) to generate new hypotheses	use disciplinary theories, frameworks and models in designing research studies (2.09)
5	05.02.09	Generate multiple explanations of the natural world that are testable and potentially falsifiable	ground hypotheses and research questions in established disciplinary knowledge, theories, frameworks, or observations (1.04); identify gaps in existing knowledge or research results to investigate (2.07); formulate hypotheses and research questions that can be systematically tested or investigated (2.12)
5	05.02.10	Predict associations between treatment conditions and outcome variables for the research target	formulate hypotheses and research questions that can be systematically tested or investigated (2.12)
5	05.02.11	Determine whether multiple hypotheses are mutually exclusive and based on predictions of a model	use logical and critical thinking in evaluating research (2.03); use disciplinary theories, frameworks and models in designing research studies (2.09)
5	05.03	The ability to plan feasible and ethical experiments to answer research questions or test hyphtheses.	N/A - Heading
5	05.03.01	Diagram/cartoon the steps of an experimental method	select appropriate methods to investigate research questions(2.13)
5	05.03.02	Construct a visual representation (e.g. a graph or diagram) of predicted results	construct appropriate ways to present and visualize data (4.01)
5	05.03.03	Diagram, label and title components for a proposal to conduct an experiment	use disciplinary conventions to communicate research (e.g., ideas, results, implications) in writing (e.g., research articles, grant proposals, policy briefs) (4.03)
5	05.03.04	Identify assumptions of the different types of experimental designs (manipulative, observational/discovery, natural)	know assumptions and limitations in study designs (e.g., reporting uncertainty/error) (2.11)
5	05.03.05	Choose the most appropriate design approach to answer the research question(s)raised	select appropriate methods to investigate research questions(2.13)
5	05.03.06	Propose measurable outcomes that would support or refute hypotheses	select appropriate methods to investigate research questions (2.13)
5	05.03.07	Optimize treatments for efficiency	select appropriate methods to investigate research questions(2.13)
5	05.03.08	Identify potential sources of systemiatic and random error	know assumptions and limitations in study designs (e.g., reporting uncertainty/error) (2.11)
5	05.03.09	Draw a timeline of experimental procedures	have the administrative skills to manage research projects and/or heterogenous research teams (8.07)
5	05.03.10	Identify relevant, measurable variables for testing hypothesis	select appropriate methods to investigate research questions(2.13)
5	05.03.11	Identify dependent and independent variables	select appropriate methods to investigate research questions (2.13)
5	05.03.12	Idenfity confounding, and/or covariate variables aligned with experiment	select appropriate methods to investigate research questions (2.13)
5	05.03.13	Design controls to anticipate likely sources of error to allow for comparison with experimental treatment groups in the context of the experiment	know assumptions and limitations in study designs (e.g., reporting uncertainty/error) (2.11)
5	05.03.14	Select appropriate positive and negative controls to define an expected range of outcomes and to allow for comparison with outcomes of experimental treatments	select appropriate methods to investigate research questions(2.13)
5	05.03.15	Consider what conditions are necessary to perform the experiments	select appropriate methods to investigate research questions(2.13)
5	05.03.16	Randomize the order in which experimental subjects or units experience treatment or control conditions as a way to reduce th chance of bias in the experiment	select appropriate methods to investigate research questions(2.13); follow guidelines for conducting rigorous and reproducible research in their discipline (3.05)
5	05.03.17	Explain the implications of a control that did not show the expected result	interpret or synthesize research findings(2.21)
5	05.03.18	Choose appropriate measurements based on available equipment, population/species, natural variation, and research question(s)	select appropriate methods to investigate research questions(2.13)
5	05.03.19	Align variables appropriately with measurement tools/scales/instruments	select appropriate methods to investigate research questions (2.13)
5	05.03.20	Recognize the limitations of measurement tools/equipment	know assumptions and limitations in study designs (e.g., reporting uncertainty/error) (2.11)
5	05.03.21	Identify a target population(s) (might be molecules, cells, organisms, or populations) for the planned experiment	select appropriate methods to investigate research questions(2.13)
5	05.03.22	Design the sampling strategy to expose and account for natural variation and measurement error	select appropriate methods to investigate research questions(2.13); follow guidelines for conducting rigorous and reproducible research in their discipline (3.05)
5	05.03.23	Align sampling protocol with the research question or hypothesis	select appropriate methods to investigate research questions (2.13)
5	05.03.24	Sample subjects randomly for control and treatment groups to reduce the efffect of unanticipated variables	select appropriate methods to investigate research questions(2.13); follow guidelines for conducting rigorous and reproducible research in their discipline (3.05)
5	05.03.25	Differentiate between measurement variability and system variablility (natural variation or heterogenous populations)	interpret or synthesize research findings (2.21)
5	05.03.26	Determine replication or repeatability needed to quantify variation	select appropriate methods to investigate research questions(2.13)
5	05.03.27	Integrate professional and community ethics into research design	recognize and minimize legal issues, ethical issues, and potential conflicts of interest in research (3.07)
5	05.03.28	Submit planned research to the Institutional Review Board or Animal Care and Use Committee for evaluation, as appropriate	follow guidelines for ethical treatment of research subjects (e.g., individuals, communities, animals, etc.) (3.04)
5	05.03.29	Evaluate assumptions in the experimental design	know assumptions and limitations in study designs (e.g., reporting uncertainty/error) (2.11)
5	05.03.30	Evaluate bias in the experimental design	know assumptions and limitations in study designs (e.g., reporting uncertainty/error) (2.11)
5	05.03.31	Evaluate uncertainity in protocols (e.g. ho we measure variables), analytical methods (e.g., assumptions of statistical tests), and interpretations of results	know assumptions and limitations in study designs (e.g., reporting uncertainty/error) (2.11)
5	05.03.32	Evaluate limitations of methods	know assumptions and limitations in study designs (e.g., reporting uncertainty/error) (2.11)
5	05.03.33	Design the research process to include multiple iterations (or repeated experiments)	select appropriate methods to investigate research questions(2.13); follow guidelines for conducting rigorous and reproducible research in their discipline (3.05)
5	05.03.34	Use feedback from preliminary results to improve protocols in new experiments	interpret or synthesize research findings(2.21); follow guidelines for conducting rigorous and reproducible research in their discipline (3.05)
5	05.03.35	Use feedback from results to refine hypotheses and predictions	interpret or synthesize research findings (2.21); refine existing and/or contribute new disciplinary theories, frameworks, and models based on research findings (2.24)
5	05.04	The ability to conduct an investigation to achieve research goals.	N/A - Heading
5	05.04.01	Record observational data carefully and appropriately	follow standard protocols to collect and store research data (2.14)
5	05.04.02	Measure the response of the subjects to the treatment conditions carefully and appropriately	have up-to-date technical skills to conduct research in the discipline (2.15); follow guidelines for ethical treatment of research subjects (e.g., individuals, communities, animals, etc.) (3.04)
5	05.04.03	Monitor study for unexpected outcomes due to technical errors, equipment failure, subject characteristics, and unplanned factors	have up-to-date technical skills to conduct research in the discipline (2.15); follow guidelines for conducting rigorous and reproducible research in their discipline (3.05)
5	05.04.04	Evaluate potential for non-treatment causes for differences or similarities in research outcomes	know assumptions and limitations in study designs (e.g., reporting uncertainty/error) (2.11)
5	05.04.05	Troubleshoot technical errors	use troubleshooting skills to address theoretical or technical problems in research (2.17)
5	05.04.06	Maintain a written or digital laboratory notebook or field journal that provides a record describing how, when, where, and why data were collected	follow standard protocols to collect and store research data (2.14)
5	05.04.07	Archive important and sensitive data in an accessible format that is intelligible, secure, and ethical	follow standard protocols to collect and store research data (2.14); follow ethical guidelines for working with research data (3.03)
5	05.04.08	Record data in an organized and systematic way using appropriate tables, forms, etc.	follow standard protocols to collect and store research data (2.14)
5	05.04.09	Enter data with appropriate labels, units of measure, and levels of precision	follow standard protocols to collect and store research data (2.14); follow guidelines for conducting rigorous and reproducible research in their discipline (3.05)
5	05.05	The ability to analyze and process data.	N/A - Heading
5	05.05.01	Construct appropriate ways to organize data (e.g., tables, figures)	construct appropriate ways to present and visualize data (4.01)
5	05.05.02	Explore and reduce raw data to discern trends and summarize relationships among variables	interpret the results of data analyses (e.g., coding, mathematical, and statistical calculations) (2.20)
5	05.05.03	Idenfity outliers and/or errant data by generating criteria for inclusion or rejection of data	apply the appropriate analytic and statistical methods to analyze data (2.18)
5	05.05.04	Display appropriate comparisons (i.e. detect natural groupings)	apply the appropriate analytic and statistical methods to analyze data (2.18)
5	05.05.05	Conduct transformations that facilitate statistical or other analytic tests	apply the appropriate analytic and statistical methods to analyze data (2.18)
5	05.05.06	Conduct computations for summarizing/interpreting findings	apply the appropriate analytic and statistical methods to analyze data (2.18)
5	05.05.07	Analyze clean data using discipline-appropriate methods based on the measurements collected and the experimental questions	apply the appropriate analytic and statistical methods to analyze data (2.18)
5	05.05.08	Choose and conduct statistical tests that are appropriate for the type/nature of data	apply the appropriate analytic and statistical methods to analyze data (2.18)
5	05.05.09	Choose and conduct statistical tests that are aligned with hypotheses and experimental research methods	apply the appropriate analytic and statistical methods to analyze data (2.18)
5	05.05.10	Generate statistics for a sample to summarize and/or describe parameters for a whole population (e.g., mean, median, measures of variance)	apply the appropriate analytic and statistical methods to analyze data (2.18)
5	05.05.11	Appropriately identify a legend, label axes, and select appropriate scale to graph findings	construct appropriate ways to present and visualize data (4.01)
5	05.05.12	Considering the variables intended for comparisons, select an appropriate graphical type for the particular data type (e.g. contingency tables, bar graphs, histograms, scatterplots, etc.)	construct appropriate ways to present and visualize data (4.01)
5	05.05.13	Display finding with a representation that is effective in summarizing trends or major findings, including illustrating contrasts among categorical groups where relevant	construct appropriate ways to present and visualize data (4.01)
5	05.06	The ability to conclude about data with inferences that are limited to the scope inherent in the experimental design.	N/A - Heading
5	05.06.01	Describe trends in numeric and visual representations of data	construct appropriate ways to present and visualize data (4.01)
5	05.06.02	Interpret whether the results suggest a causal mechanism beyond simple correlation	interpret or synthesize research findings(2.21)
5	05.06.03	Distinguish biologically-meaningful trends from expected natural biological variability	interpret or synthesize research findings(2.21)
5	05.06.04	Generalize results to an appropriate level (more than single experiment, less than universal)	know inferences and implications of research findings (1.05)
5	05.06.05	Connect analysis of results with valid claims or conclusion in a logical way	interpret the results of data analyses (e.g., coding, mathematical, and statistical calculations) (2.20); draw conclusions from research findings (2.23)
5	05.06.06	Evaluate limitations of the findings and limitations that determine scope of inference (experimental and practical limitations)	know assumptions and limitations in study designs (e.g., reporting uncertainty/error) (2.11)
5	05.06.07	Compare results to other previously reported results and reconcile differences	interpret or synthesize research findings (2.21)
5	05.06.08	Align conclusion with analyses, hypotheses, reserach question(s), and existing knowledge	interpret or synthesize research findings(2.21)
5	05.06.09	Determine and articulate whether data support or refute hypotheses and predictions	interpret or synthesize research findings(2.21)
5	05.06.10	Express uncertainty by discussing limitations of data analysis (sources of error, inaccurate measurement, and sample bias, statistical significance vs. biological relevance)	interpret the results of data analyses (e.g., coding, mathematical and statistical calculations) (2.2)
5	05.06.11	Identify future directions that will make conclusions more certain	know inferences and implications of research findings (1.05)
5	05.06.12	Understand that scientific knowledge is tentative	know the processes by which new knowledge is generated and evaluated (1.03)
5	05.07	The ability to communicate research work in professionally appropriate modes, including visual, written, and oral formats.	N/A - Heading
5	05.07.01	Distill results into clear numeric and/or graphical forms that are aligned with the experimental objective/question/hypothesis	construct appropriate ways to present and visualize data (4.01)
5	05.07.02	Develop a predictive or explanatory model to summarize research findings	refine existing and/or contribute new disciplinary theories, frameworks, and models based on research findings (2.24)
5	05.07.03	Construct scientific communications using standard conventions	use disciplinary conventions to communicate research (e.g., ideas, results, implications) in writing (e.g., research articles, grant proposals, policy briefs) (4.03)
5	05.07.04	Distinguish typical structure and detail of an oral versus a written presentation	use disciplinary conventions to communicate research (e.g., ideas, results, implications) orally (e.g., conference presentations, invited talks, research team meetings) (4.02); use disciplinary conventions to communicate research (e.g., ideas, results, implications) in writing (e.g., research articles, grant proposals, policy briefs) (4.03)
5	05.07.05	Tailor structure and content of a presentation to the probable audience (e.d., scientific vs. public)	translate research (e.g., ideas, results, implications) and engage with audiences outside of their research discipline (e.g., scholars in other disciplines, non-research, or general audiences) (4.05)
5	05.07.06	Construct a wide range of representations such as tables, graphs, slides, diagrams, animations, and simulations to present main points clearly in written and oral presentations	construct appropriate ways to present and visualize data (4.01)
5	05.07.07	Select the representation that best depicts the data to allow for appropriate inferences	construct appropriate ways to present and visualize data (4.01)
5	05.07.08	Articulate limitations, unanswered questions, and the tentative nature of results (both positive and negative)	know assumptions and limitations in study designs (e.g., reporting uncertainty/error) (2.11); interpret or synthesize research findings (2.21)
5	05.07.09	Contrast results and finding with previously published scientific work	interpret or synthesize research findings (2.21)
5	05.07.10	Offer alternative hypotheses	consider alternative approaches and interpretations of research (2.05)
5	05.07.11	Construct a justification and counter-justification argument for each alternative, if possible	consider alternative approaches and interpretations of research (2.05)
5	05.07.12	Evaluate, analyze, and explain the significance and implications of the research	know inferences and implications of research findings (1.05)
5	05.07.13	Revise an existing model based on observations or data	refine existing and/or contribute new disciplinary theories, frameworks, and models based on research findings (2.24)
5	05.07.14	Articulate how findings contribute to new knowledge that can drive further inquiry	propose new inferences and implications of research findings (their own and/or others')(2.22)
5	05.07.15	Propose follow up experiments based on inferences from predicted or actual results of experiments	propose new inferences and implications of research findings (their own and/or others') (2.22)

## Sheet: Framework6
Framework: Development and National Validation of a Tool for Interpreting the Vision and Change Core Competencies [26]
Framework	Element Number	Element	Mapped LOs from cRDF
6	06.01	Process of Science	N/A - Heading
6	06.01.01	Scientific Thinking: Explain how science generates knowledge of the natural world	know the processes by which new knowledge is generated and evaluated (1.03)
6	06.01.01.01	Explain how scientists use inference and evidence-based reasoning to generate knowledge	know the processes by which new knowledge is generated and evaluated (1.03)
6	06.01.01.02	Describe the iterative nature of science and how new evidence can lead to the revision of scientific knowledge	know the processes by which new knowledge is generated and evaluated (1.03)
6	06.01.02	Information Literacy: Locate, interpret, and evaluate scientific information	use tools and databases to search the disciplinary literature (2.01); use logical and critical thinking in evaluating research (2.03)
6	06.01.02.01	Find and evaluate the credibility of a variety of sources of scientific information, including popular science media and scientific journals	use logical and critical thinking in evaluating research (2.03)
6	06.01.02.02	Interpret, summarize, and evaluate evidence in primary literature	use logical and critical thinking in evaluating research (2.03)
6	06.01.02.03	Evaluate claims in scientific papers, popular science media, and other sources using evidence-based reasoning	use logical and critical thinking in evaluating research (2.03)
6	06.01.03	Question Formulation: Post testable questions and hypotheses to address gaps in knowledge	formulate hypotheses and research questions that can be systematically tested or investigated (2.12)
6	06.01.03.01	Recognize gaps in our current understanding of a biological system or process and identify what specific information is missing	identify gaps in existing knowledge or research results to investigate (2.07)
6	06.01.03.02	Develop research questions based on your own or others' observations	ground hypotheses and research questions in established disciplinary knowledge, theories, frameworks, or observations (1.04); formulate hypotheses and research questions that can be systematically tested or investigated (2.12)
6	06.01.03.03	Formulate testable hypotheses and state their predictions	formulate hypotheses and research questions that can be systematically tested or investigated (2.12)
6	06.01.04	Study Design: Plan, evaluate, and implement scientific investigations	use logical and critical thinking in evaluating research (2.03); select appropriate methods to investigate research questions (2.13); have up-to-date technical skills to conduct research in the discipline (2.15)
6	06.01.04.01	Compare the strengths and limitations of various study designs	know assumptions and limitations in study designs (e.g., reporting uncertainty/error) (2.11)
6	06.01.04.02	Design controlled experiments, including plans for analyzing the data	select appropriate methods to investigate research questions (2.13); apply the appropriate analytic and statistical methods to analyze data (2.18)
6	06.01.04.03	Execute protocols and accurately record measurements and observations	have up-to-date technical skills to conduct research in the discipline (2.15)
6	06.01.04.04	Identify methodological problems and suggest how to troubleshoot them	use troubleshooting skills to address theoretical or technical problems in research (2.17)
6	06.01.04.05	Evaluate and suggest best practices for responsible research conduct (e.g., lab safety, record keeping, proper citation of sources)	follow research safety regulations (3.01); follow disciplinary data ownership and stewardship practices (3.02); follow ethical guidelines for working with research data (3.03); follow guidelines for ethical treatment of research subjects (e.g., individuals, communities, animals, etc.) (3.04); follow guidelines for conducting rigorous and reproducible research in their discipline (3.05); follow di…
6	06.01.05	Data Interpretation and Evaluation: Interpret, evaluate, and draw conclusions from data in order to make evidence-based arguments about the natural world	interpret the results of data analyses (e.g., coding, mathematical, and statistical calculations) (2.20); propose new inferences and implications of research findings (their own and/or others') (2.22)
6	06.01.05.01	Analyze data, summarize resulting patterns, and draw appropriate conclusions	interpret the results of data analyses (e.g., coding, mathematical, and statistical calculations) (2.20); draw conclusions from research findings (2.23)
6	06.01.05.02	Describe sources of error and uncertainity in data	know assumptions and limitations in study designs (e.g., reporting uncertainty/error) (2.11)
6	06.01.05.03	Make evidence-based arguments using your own and others' findings	interpret or synthesize research findings (2.21); propose new inferences and implications of research findings (their own and/or others') (2.22)
6	06.01.05.04	Relate conclusions to original hypothesis, consider alternative hypotheses, and suggest future research directions based on findings	propose new inferences and implications of research findings (their own and/or others') (2.22)
6	06.01.06	Doing Research: Apply science process skills to address a research question in a course-based or independent research experience	have up-to-date technical skills to conduct research in the discipline (2.15)
6	06.02	Quantitative Reasoning	N/A - Heading
6	06.02.01	Numercy: Use basic mathamatics (e.g., algebra, probability, unit conversions) in biological contexts	apply the appropriate analytic and statistical methods to analyze data (2.18)
6	06.02.01.01	Perform basic calculations (e.g., percentages, frequencies, rates, means)	apply the appropriate analytic and statistical methods to analyze data (2.18)
6	06.02.01.02	Select and apply appropriate equations (e.g., Hardy-Weinberg, Nernst, Gibbs free energy) to solve problems	apply the appropriate analytic and statistical methods to analyze data (2.18)
6	06.02.01.03	Interpret and manipulate mathematical relationships (e.g., scale, ratios, units) to make quantitative comparisons	apply the appropriate analytic and statistical methods to analyze data (2.18)
6	06.02.01.04	Use probability and understanding of biological variability to reason about biological processes and statistical analyses	know the fundamental content in their discipline (e.g., frameworks, theories, and models). (1.01); use logical and critical thinking in evaluating research (2.03)
6	06.02.01.05	Use rough estimates informed by biological knowledge to check quantitative work	interpret the results of data analyses (e.g., coding, mathematical and statistical calculations) (2.2)
6	06.02.01.06	Describe how quantitative reasoning helps biologists understand the natural world	know the processes by which new knowledge is generated and evaluated (1.03)
6	06.02.02	Quantitative and Computational Data Analysis	apply the appropriate analytic and statistical methods to analyze data (2.18)
6	06.02.02.01	Record, organize, and annotate simple data sets	follow standard protocols to collect and store research data (2.14)
6	06.02.02.02	Create and interpret informative graphs and other data visualizations	construct appropriate ways to present and visualize data (4.01)
6	06.02.02.03	Select, carry out, and interpret statistical analyses	interpret the results of data analyses (e.g., coding, mathematical and statistical calculations) (2.2); apply the appropriate analytic and statistical methods to analyze data (2.18)
6	06.02.02.04	Describe how biologists answer research questions using databases, large data sets, and data science tools	know the processes by which new knowledge is generated and evaluated (1.03)
6	06.02.02.05	Interpret the biological meaning of quantitative results	interpret or synthesize research findings(2.21)
6	06.03	Modeling	N/A - Heading
6	06.03.01	Purpose of Models: Recognize the important roles that scientific models, of many different types (conceptual, mathematical, physical, etc.) play in predicting and communicating biological phenomena	know the processes by which new knowledge is generated and evaluated (1.03)
6	06.03.01.01	Describe why biologists use simplified representations (models) when solving problems and communicating ideas	know the processes by which new knowledge is generated and evaluated (1.03)
6	06.03.01.02	Given two models of the same biological process or system, compare their strengths, limitations, and assumptions	refine existing and/or contribute new disciplinary theories, frameworks, and models based on research findings (2.24)
6	06.03.02	Model Application: Make inferences and solve problems using models and simulations	use disciplinary theories, frameworks and models in analyzing data (2.19); propose new inferences and implications of research findings (their own and/or others') (2.22)
6	06.03.02.01	Summarize relationships and trends that can be inferred from a given model or simulation	know the fundamental content in their discipline (e.g., frameworks, theories, and models). (1.01)
6	06.03.02.02	Use models and simulations to make predictions and refine hypotheses	use disciplinary theories, frameworks and models in analyzing data (2.19)
6	06.03.03	Modeling: Build and evaluate models of biological systems	refine existing and/or contribute new disciplinary theories, frameworks, and models based on research findings (2.24)
6	06.03.03.01	Build and revise conceptual models to propose how a biological system or process works	refine existing and/or contribute new disciplinary theories, frameworks, and models based on research findings (2.24)
6	06.03.03.02	Identify important components of a system and describe how they influence each other (e.g., positively or negatively)	use disciplinary theories, frameworks and models in analyzing data (2.19)
6	06.03.03.03	Evaluate conceptual, mathematical, or computational models by comparing their predictions with empherical data	use disciplinary theories, frameworks and models in designing research studies (2.09)
6	06.04	Interdisciplinary Nature of Science	N/A - Heading
6	06.04.01	Connecting Scientific Knowledge: Integrate concepts across other STEM disciplines (e.g., chemistry, physics) and multiple fields of biology (e.g., cell biology, ecology)	make connections between content knowledge in their discipline and content knowledge in other disciplines (2.06)
6	06.04.01.01	Given a biological problem, identify relevant concepts from other STEM disciplines or fields of biology	make connections between content knowledge in their discipline and content knowledge in other disciplines (2.06)
6	06.04.01.02	Build models or explanations of simple biological processes that include concepts from other STEM disciplines or multiple fields of biology	refine existing and/or contribute new disciplinary theories, frameworks, and models based on research findings (2.24)
6	06.04.02	Interdisciplinary Problem Solving: Consider interdisciplinary solutions to real-world problems	consider alternative approaches and interpretations of research (2.05); make connections between content knowledge in their discipline and content knowledge in other disciplines (2.06)
6	06.04.02.01	Describe examples of real-world problems that are too complex to be solved by applying biological approaches alone	make connections between content knowledge in their discipline and content knowledge in other disciplines (2.06)
6	06.04.02.02	Suggest how collaborators in STEM and non-STEM disciplines could contribute to solutions of real-world problems	consider the implications of research to individuals and society (3.10); are able to translate research findings into policies, practices(4.04)
6	06.04.02.03	Be able to explain biological concepts, data, and methods, including their limitations, using language understandable by collaborators in other disciplines	translate research (e.g., ideas, results, implications) and engage with audiences outside of their research discipline (e.g., scholars in other disciplines, non-research, or general audiences) (4.05)
6	06.05	Communication and Collaboration	N/A - Heading
6	06.05.01	Communication: Share ideas, data, and findings with others clearly and accurately	use disciplinary conventions to communicate research (e.g., ideas, results, implications) orally (e.g., conference presentations, invited talks, research team meetings) (4.02)
6	06.05.01.01	Use appropriate language and style to communicate science effectively to targeted audiences (e.g., general public, biology experts, collaborators in other disciplines)	translate research (e.g., ideas, results, implications) and engage with audiences outside of their research discipline (e.g., scholars in other disciplines, non-research, or general audiences) (4.05)
6	06.05.01.02	Use a variety of modes to communicate science (e.g., oral, written, visual)	construct appropriate ways to present and visualize data (4.01); use disciplinary conventions to communicate research (e.g., ideas, results, implications) orally (e.g., conference presentations, invited talks, research team meetings) (4.02); use disciplinary conventions to communicate research (e.g., ideas, results, implications) in writing (e.g., research articles, grant proposals, policy briefs…
6	06.05.02	Collaboration: Work productively in teams with people who have diveres backgrounds, skill sets, and perspectives	use appropriate and effective interpersonal communication practices with research colleagues (5.03)
6	06.05.02.01	Work with teammates to establish and periodically update group plans and expectations (e.g., team goals, project timeline, rules for group interactions, individual and collaborative tasks)	work effectively with others on collaborative and/or interdisciplinary teams (5.05)
6	06.05.02.02	Elicit, listen to, and incorporate ideas from teammates with different perspectives and backgrounds	consider and include multiple perspectives in decision making (5.06)
6	06.05.02.03	Work effectively with teammates to complete projects	work effectively with others on collaborative and/or interdisciplinary teams (5.05)
6	06.05.03	Collegial Review: Provide and respond to constructive feedback in order to improve individual and team work	provide critical and constructive feedback on research to colleagues (5.08); accept, interpret,and modify their research based on constructive criticism and feedback from colleagues (5.09)
6	06.05.03.01	Evaluate feedback from others and revise work or behavior appropriately	accept, interpret,and modify their research based on constructive criticism and feedback from colleagues (5.09)
6	06.05.03.02	Critique others' work and ideas constructively and respectfully	provide critical and constructive feedback on research to colleagues (5.08)
6	06.05.04	Metacognition: Reflect on your own learning, performance, and achievements	accurately self-assess their research strengths and weaknesses (6.04)
6	06.05.04.01	Evaluate your own understanding and skill level	accurately self-assess their research strengths and weaknesses (6.04)
6	06.05.04.02	Assess personal progress and contributions to your team and generate a plan to change your behavior as needed	recognize and manage their feelings and behaviors in the research environment (6.03); accurately self-assess their research strengths and weaknesses (6.04)
6	06.06	Science and Society	N/A - Heading
6	06.06.01	Ethics: Demonstrate the ability to critically analyze ethical issues in the conduct of science	recognize and minimize legal issues, ethical issues, and potential conflicts of interest in research (3.07)
6	06.06.01.01	Identify and evaluate ethical considerations (e.g., use of animal or human subjects, conflicts of interest, confirmation bias) in a given research study	recognize instances of research misconduct and take steps to address them (3.08)
6	06.06.01.02	Critique how ethical controversies in biological research have been and can continue to be addressed by the scientific community	use logical and critical thinking in evaluating research (2.03); recognize and minimize legal issues, ethical issues, and potential conflicts of interest in research (3.07); recognize instances of research misconduct and take steps to address them (3.08)
6	06.06.02	Societal Influences: Consider the potential impacts of outside influences (historical, cultural, political, technological) on how science is practiced	consider the role of social and cultural factors in research (3.09); consider how system structures provide differential access to participation in research (3.11)
6	06.06.02.01	Describe examples of how scientists' backgrounds and biases can influence science and how science is enhanced through diversity	consider the role of social and cultural factors in research (3.09)
6	06.06.02.02	Identify and describe how systemic factors (e.g., socioeconomic, political) affect how and by whom science is conducted	consider the role of social and cultural factors in research (3.09); consider how system structures provide differential access to participation in research (3.11)
6	06.06.03	Science's Impact on Society: Apply scientific reasoning in daily life and recognize the impacts of science on a local and global scale	consider the implications of research to individuals and society (3.10); are able to translate research findings into policies, practices(4.04)
6	06.06.03.01	Apply evidence-based reasoning and biological knowledge in daily life (e.g., consuming popular media, deciding how to vote)	consider the implications of research to individuals and society (3.10); are able to translate research findings into policies, practices(4.04)
6	06.06.03.02	Use examples to describe the relevance of science in everyday experiences	consider the implications of research to individuals and society (3.10)
6	06.06.03.03	Identify and describe the broader societal impacts of biological research on different stakeholders	consider the implications of research to individuals and society (3.10)
6	06.06.03.04	Describe the roles scientists have in facilitating public understanding of science	promote and advocate for research through communications to various audiences (e.g., institutions, disciplines, public stakeholders) (4.06)

## Sheet: Framework7
Framework: Qualitative Investigation to Identify the Knowledge and Skills That U.S.-Trained Doctoral Chemists Require in Typical Chemistry Positions [27]
Framework	Element Number	Element	Mapped LOs from cRDF
7	07.01	Technical Knowledge	N/A - Heading
7	07.01.01	Chemistry Knowledge: both basic and advanced chemistry content knowledge	know the fundamental content in their discipline (e.g., frameworks, theories)(1.01)
7	07.01.02	Experimental Skill: executing experiment, using instruments, collecting data	have up-to-date technical skills to conduct research in the discipline (2.15)
7	07.01.03	Data Analysis: analyzing data, interpreting data, quantitative analysis	interpret the results of data analyses (e.g., coding, mathematical, and statistical calculations) (2.20)
7	07.01.04	Literature Evaluation: literature searching, review and analysis	use tools and databases to search the disciplinary literature (2.01)
7	07.01.05	Relevant Working Experience	have up-to-date technical skills to conduct research in the discipline (2.15)
7	07.01.06	Computer Literacy: how to use Excel properly, coding, programming, etc.	have up-to-date technical skills to conduct research in the discipline (2.15)
7	07.02	Communication Skill	N/A - Heading
7	07.02.01	Oral Communication Skill: via presentation or general talking without presentation	use disciplinary conventions to communicate research (e.g., ideas, results, implications) orally (e.g., conference presentations, invited talks, research team meetings) (4.02)
7	07.02.02	Written Communication Skill: via written text, journals, books, grants, or other written materials	use disciplinary conventions to communicate research (e.g., ideas, results, implications) in writing (e.g., research articles, grant proposals, policy briefs) (4.03)
7	07.03	Management Skill	N/A - Heading
7	07.03.01	Laboratory Management	have the administrative skills to manage research projects and/or heterogenous research teams (8.07)
7	07.03.02	Teaching Management	Omit
7	07.03.03	Project Management	have the administrative skills to manage research projects and/or heterogenous research teams (8.07)
7	07.04	Teamwork/Collaboration Skills	work effectively with others on collaborative and/or interdisciplinary teams (5.05)
7	07.04.01	Interpersonal Understanding	use appropriate and effective interpersonal communication practices with research colleagues (5.03)
7	07.04.02	Sharing Learnings and Experiences: sharing what have been learned from the previous project and take to the next one	translate research (e.g., ideas, results, implications) and engage with audiences outside of their research discipline (e.g., scholars in other disciplines, non-research, or general audiences) (4.05)
7	07.04.03	Whom to Work With: classifying different kinds of colalborators	work effectively with others on collaborative and/or interdisciplinary teams (5.05)
7	07.04.04	Having a Scope: knowing the team goal, rules	have the administrative skills to manage research projects and/or heterogenous research teams (8.07)
7	07.04.05	Everyone Knows the Progress: allowing people who have done the job to see the result and conclusion	use disciplinary conventions to communicate research (e.g., ideas, results, implications) orally (e.g., conference presentations, invited talks, research team meetings) (4.02)
7	07.04.06	Giving feedback: providing feedback to collaborators	provide critical and constructive feedback on research to colleagues (5.08)
7	07.05	Planing and Organizational Skill	N/A - Heading
7	07.05.01	Time Management Skill	manage time to meet individual project milestones (6.07)
7	07.05.02	Organizational Skill: the ability to organize oneself and others	manage time to meet individual project milestones (6.07); have the administrative skills to manage research projects and/or heterogenous research teams (8.07)
7	07.06	Teaching Skill	Omit
7	07.06.01	Course Preparation: including preparing lectures, homeworks, exams, labs, etc.	Omit
7	07.06.02	Teaching Strategy: teaching strategies that can help students learn better	Omit
7	07.06.03	Learning From Other Sources: internet materials, other universities	use literature search strategies that identify relevant prior research (2.02)
7	07.06.04	Explaining in Simple Terms: breaking concepts down	translate research (e.g., ideas, results, implications) and engage with audiences outside of their research discipline (e.g., scholars in other disciplines, non-research, or general audiences) (4.05)
7	07.06.05	Interpersonal Skill: listening, approachable, awareness of others' feelings, caring	use appropriate and effective interpersonal communication practices with research colleagues (5.03)
7	07.06.06	Being Responsive: asking and answering questions, and responding quickly	use appropriate and effective interpersonal communication practices with research colleagues (5.03)
7	07.07	Personal Value/Attributes: combination of characteristics or qualities that form an individual's distinctive character	N/A - Heading
7	07.08.01	Problem Solving in Class: textbook problems	Omit
7	07.08.02	Trouble shooting: real world problems	use troubleshooting skills to address theoretical or technical problems in research (2.17)
7	07.09	Personal Growth/Development	N/A - Heading
7	07.09.01	Willing to Learn New Things	express curiosity in exploring and conducting research (6.05)
7	07.09.02	Taking Classes/Trainings to Learn New Things	know the fundamental content in their discipline (e.g., frameworks, theories)(1.01)
7	07.09.03	Continuous Improvement Through Practice	have up-to-date technical skills to conduct research in the discipline (2.15)
7	07.10.01	Creativity	connect diverse research ideas and approaches in novel and creative ways (2.04)
7	07.10.02	Connecting Small Pieces	connect diverse research ideas and approaches in novel and creative ways (2.04)
7	07.10.03	Awareness of External Influences	know assumptions and limitations in study designs (e.g., reporting uncertainty/error) (2.11); consider the role of social and cultural factors in research (3.09)
7	07.11	Organizational Awareness: talent development	N/A - Heading
7	07.11.01	Business Mindedness: knowing cost, capital and how profit is made	can estimate and secure the funds needed to conduct research (8.05)
7	07.11.02	Understading Rules and Regulations	follow research safety regulations (3.01); follow disciplinary data ownership and stewardship practices (3.02); follow guidelines for ethical treatment of research subjects (e.g., individuals, communities, animals, etc.) (3.04)
7	07.12	Networking Skill	N/A - Heading
7	7.10	Critical Thinking	N/A - Heading
7	07.08	Problem Solving Skill	use troubleshooting skills to address theoretical or technical problems in research (2.17)

## Sheet: Framework8
Framework: Assessment in Undergraduate Research: The EvaluateUR Method [28]
Framework	Element Number	Element	Mapped LOs from cRDF
8	08.01	Communication	N/A - Heading
8	08.01.01	Uses and understands professional and discipline-specific language	use disciplinary conventions to communicate research (e.g., ideas, results, implications) orally (e.g., conference presentations, invited talks, research team meetings) (4.02)
8	08.01.02	Expresses ideas orally in an organized, clear, and concise manner	use disciplinary conventions to communicate research (e.g., ideas, results, implications) orally (e.g., conference presentations, invited talks, research team meetings) (4.02)
8	08.01.03	Writes clearly and concisely using correct grammar, spelling, syntax, and sentence structure	use disciplinary conventions to communicate research (e.g., ideas, results, implications) in writing (e.g., research articles, grant proposals, policy briefs) (4.03)
8	08.02	Creativity	N/A - Heading
8	08.02.01	Displays insight about the topic being investigated	know the fundamental content in their discipline (e.g., frameworks, theories, and models). (1.01); know inferences and implications of research findings (1.05)
8	08.02.02	Shows ability to approach problems from different perspectives	consider alternative approaches and interpretations of research (2.05)
8	08.02.03	Uses information in ways that demonstrate intellectual resourcefulness	connect diverse research ideas and approaches in novel and creative ways (2.04); interpret or synthesize research findings (2.21); express curiosity in exploring and conducting research (6.05)
8	08.02.04	Effectively connects multiple ideas/approaches	connect diverse research ideas and approaches in novel and creative ways (2.04)
8	08.03	Autonomy	N/A - Heading
8	08.03.01	Demonstrates an ability to work independently and identify when guidance is needed	work at an appropriate level of independence (6.06)
8	08.03.02	Accepts constructive criticism and uses feedback effectively	accept, interpret,and modify their research based on constructive criticism and feedback from colleagues (5.09)
8	08.03.03	Uses time well to ensure work gets accomplished	manage time to meet individual project milestones (6.07)
8	08.03.04	Sets and meets project deadlines	manage time to meet individual project milestones (6.07)
8	08.04	Ability to Deal with Obstacles	N/A - Heading
8	08.04.01	Is not discouraged by unforeseen problems and perseveres when challenges or setbacks are encountered	perservere when problems or challenges arise in research (e.g., unexpected, ambiguous or uncertain results, failed projects) (6.02)
8	08.04.02	Shows flexibility and a willingness to take risks and try again	perservere when problems or challenges arise in research (e.g., unexpected, ambiguous or uncertain results, failed projects) (6.02)
8	08.04.03	Trouble-shoots problems and searches for ways to do things more effectively	use troubleshooting skills to address theoretical or technical problems in research (2.17)
8	08.05	Intellectual Development	N/A - Heading
8	08.05.01	Recognizes that problems are often more complicated than they first appear	know the processes by which new knowledge is generated and evaluated (1.03)
8	08.05.02	Approaches problems with an understanding that there can be more than one right explanation or even none at all	consider alternative approaches and interpretations of research (2.05)
8	08.05.03	Displays accurate insight into the limits of his/her own knowledge and an appreciation for what is not known	accurately self-assess their research strengths and weaknesses (6.04)
8	08.06	Critical Thinking and Problem Solving	N/A - Heading
8	08.06.01	Maintains a posture of open-minded skepticism when considering potential solutions to problems; Challenges established thinking when appropriate	consider alternative approaches and interpretations of research (2.05)
8	08.06.02	Looks for the root causes of problems and develops or recognizes the most appropriate corrective actions	use troubleshooting skills to address theoretical or technical problems in research (2.17)
8	08.06.03	Recognizes flaws, assumptions and missing elements in arguments	use logical and critical thinking in evaluating research (2.03)
8	08.07	Practice and Process of Inquiry	N/A - Heading
8	08.07.01	Demonstrates ability to formulate questions and hypotheses within the discipline	formulate hypotheses and research questions that can be systematically tested or investigated (2.12)
8	08.07.02	Demonstrates ability to properly identify and/or generate reliable data	have up-to-date technical skills to conduct research in the discipline (2.15)
8	08.07.03	Shows understanding of how knowledge is generated, validated and communicated within the discipline	know the processes by which new knowledge is generated and evaluated (1.03); select appropriate methods to investigate research questions (2.13)
8	08.08	Nature of Disciplinary Knowledge	N/A - Heading
8	08.08.01	Shows understanding of the way practitioners think within the discipline and view the world around them	know the history of knowledge generation in their discipline (1.02)
8	08.08.02	Shows understanding of the criteria for determining what is valued as a contribution in the discipline	know the processes by which new knowledge is generated and evaluated (1.03)
8	08.08.03	Shows awareness of important contributions in the discipline and who was responsible for those contributions	know the history of knowledge generation in their discipline (1.02)
8	08.08.04	Reads and applies information obtained from professional journals and other sources	interpret or synthesize research findings(2.21)
8	08.08.05	Is aware of professional societies in the discipline	understand and conduct themselves in accordance with the cultural and social norms of professionals in the discipline (5.01); network with other research professionals (5.10)
8	08.09	Content Knowledge and Methods	N/A - Heading
8	08.09.01	Displays knowledge of key facts and concepts	know the fundamental content in their discipline (e.g., frameworks, theories)(1.01)
8	08.09.02	Displays a grasp of relevant research methods and is clear about how these methods apply to the research project	select appropriate methods to investigate research questions(2.13)
8	08.09.03	Demonstrates an appropriate mastery of skills needed to conduct the project	have up-to-date technical skills to conduct research in the discipline (2.15)
8	08.10	Ethical Conduct	N/A - Heading
8	08.10.01	Understands that altering or fabricating data is highly unethical.	follow disciplinary data ownership and stewardship practices (3.02)
8	08.10.02	Realizes that distorting or misstating research findings is unethical and may harm others who rely on your professional integrity	recognize instances of research misconduct and take steps to address them (3.08)
8	08.10.03	Recognizes the imperative of giving credit to sources used in research and to those who may have provided helpful advice or assistance	follow disciplinary norms and policies regarding credit for contributions to research (e.g., citing previous research, authorship order, acknowledging work) (3.06)
8	08.11	Career Goals	N/A - Heading
8	08.11.01	Is clear about academic and/or professional/work plans	are aware of career pathways related to their research training (7.01); identify and clarify a long-term strategic vision for their research career (7.02)
8	08.11.02	Is aware of how research skills relate to academic and/or professional/work plans	translate and apply their research skills and knowledge across career pathways (7.03)
8	08.12	Teamwork/Collaboration	N/A - Heading
8	08.12.01	Behaves with a high level of collegiality and treats others with respect	use appropriate and effective interpersonal communication practices with research colleagues (5.03)
8	08.12.02	Shows ability to work effectively in a team	work effectively with others on collaborative and/or interdisciplinary teams (5.05)
8	08.12.03	Willingly shares knowledge among team members and amongst other teams (as applicable)	make meaningful contributions to collaborative research projects (5.07)

## Sheet: Framework9
Framework: Entering Research Learning Assessment (ERLA): Validity Evidence for an Instrument to Measure Undergraduate and Graduate Research Trainee Development.[15]
Framework	Element Number	Element	Mapped LOs from cRDF
9	09.01.01	Develop Effective Interpersonal Communication Skills	use appropriate and effective interpersonal communication practices with research colleagues (5.03)
9	09.01.02	Develop Disciplinary Knowledge	know the fundamental content in their discipline (e.g., frameworks, theories)(1.01)
9	09.01.03	Develop Research Communication Skills	construct appropriate ways to present and visualize data (4.01); use disciplinary conventions to communicate research (e.g., ideas, results, implications) orally (e.g., conference presentations, invited talks, research team meetings) (4.02); use disciplinary conventions to communicate research (e.g., ideas, results, implications) in writing (e.g., research articles, grant proposals, policy briefs…
9	09.01.04	Develop Logical/Critical Thinking Skills	use logical and critical thinking in evaluating research (2.03)
9	09.01.05	Develop an Understanding of the Research Environment	understand and conduct themselves in accordance with the cultural and social norms of professionals in the discipline (5.01)
9	09.02.01	Develop Ability to Design a Research Project	use disciplinary theories, frameworks and models in designing research studies (2.09); formulate hypotheses and research questions that can be systematically tested or investigated (2.12); select appropriate methods to investigate research questions (2.13)
9	09.02.02	Develop Ability to Conduct a Research Project	have up-to-date technical skills to conduct research in the discipline (2.15)
9	09.03.01	Develop Responsible and Ethical Research Practices	follow guidelines for conducting rigorous and reproducible research in their discipline (3.05)
9	09.04.01	Develop Identitiy as a Researcher	identify themselves as a researcher or expert in their discipline (6.09)
9	09.05.01	Develop Confidence as a Researcher	develop confidence in their capability to successfully conduct research (6.08)
9	09.05.02	Develop Independence as a Researcher	work at an appropriate level of independence (6.06)
9	09.06.01	Develop Skills to Deal with Personal Differences in the Research Environment	express respect for others' differences (5.02)
9	09.06.02	Advance Equity and Inclusion in the Research Environment	act to increase access to research for all (3.12)
9	09.07.01	Explore and Pursue a Research Career	are aware of career pathways related to their research training (7.01); are prepared to pursue research career pathways (7.04)
9	09.07.02	Develop Confidence in Pursuing a Research Career	are prepared to pursue research career pathways (7.04)
9	09.07.03	Translate Research Skills Across Career Pathways	translate and apply their research skills and knowledge across career pathways (7.03)
9	09.08	Develop Research Leadership and Management Skills	have the administrative skills to manage research projects and/or heterogenous research teams (8.07)
9	09.09	Develop Research Mentoring and Teaching Skills	mentor other developing researchers using best practices in mentoring (8.03)

## Sheet: Framework10
Framework: Towards a framework for research career development: An evaluation of the UK’s Vitae Researcher Development Framework. [29]
Framework	Element Number	Element	Mapped LOs from cRDF
10	10.01	Knowledge and Intellectual Abilities	N/A - Heading
10	10.01.01	Knowledge base	know the fundamental content in their discipline (e.g., frameworks, theories)(1.01)
10	10.01.02	Cognitive abilities	use logical and critical thinking in evaluating research (2.03)
10	10.01.03	Creativity	connect diverse research ideas and approaches in novel and creative ways (2.04)
10	10.02	Personal Effectiveness	understand and conduct themselves in accordance with the cultural and social norms of professionals in the discipline (5.01)
10	10.02.01	Personal qualities	recognize and manage their feelings and behaviors in the research environment (6.03)
10	10.02.02	Self-management	recognize and manage their feelings and behaviors in the research environment (6.03)
10	10.02.03	Professional and career development	are aware of career pathways related to their research training (7.01); are prepared to pursue research career pathways (7.04)
10	10.03	Research Governance and Organisation	have the administrative skills to manage research projects and/or heterogenous research teams (8.07)
10	10.03.01	Professional conduct	understand and conduct themselves in accordance with the cultural and social norms of professionals in the discipline (5.01)
10	10.03.02	Research management	have the administrative skills to manage research projects and/or heterogenous research teams (8.07)
10	10.03.03	Finance, funding, and resources	know how to identify and secure funding (e.g. investments, grants) to support research in their discipline (8.04)
10	10.04	Engagement, Influence and Impact	identify and clarify a long-term strategic vision for a program of research (8.01)
10	10.04.01	Working with others	work effectively with others on collaborative and/or interdisciplinary teams (5.05)
10	10.04.02	Communication and dissemination	translate research (e.g., ideas, results, implications) and engage with audiences outside of their research discipline (e.g., scholars in other disciplines, non-research, or general audiences) (4.05)
10	10.04.03	Engagement and impact	promote and advocate for research through communications to various audiences (e.g., institutions, disciplines, public stakeholders) (4.06)

[truncated: 51 more sheets: Framework11, Framework12, Framework13, Framework14, Framework15, Framework16, Framework17, Framework18, Framework19, Framework20, Framework21, Framework22, Framework23, Framework24, Framework25, Framework26, Framework27, Framework28, Framework29, Framework30 …]
